# Supplementary material for: Discontinuation of antidepressant treatment: a retrospective cohort study on more than 20,000 participants
Source: Ann Gen Psychiatry. 2023 Nov 24;22:49. doi: 10.1186/s12991-023-00480-z (PMC10668351; doi:10.1186/s12991-023-00480-z)
Supplement: Supplementary file 1 — Additional file 1: Tables S1. Summary statistics for all associations described in this study. [file 12991_2023_480_MOESM1_ESM.xlsx]

## Sheet: Prevalence
Table 1.1 AGDS discontinuation prevalence and demographics across medications
	Total discontinuation including both sexes (%)	Controls males (%)	Cases males (%)	Controls females (%)	Cases females (%)	Controls mean age (std)	Cases mean age (std; t; p-value)
Sertraline	2870 (44.7%)	738 (54.2%)	624 (45.8%)	2813 (55.6%)	2246 (44.4%)	41 (14)	41 (14; 1.65; 0.10)
Escitalopram	1896 (38.9%)	674 (62.2%)	410 (37.8%)	2310 (60.9%)	1486 (39.1%)	38 (13)	37 (13; -4.11; 0.00)
Venlafaxine	2017 (43.9%)	639 (55.2%)	518 (44.8%)	1936 (56.4%)	1499 (43.6%)	43 (14)	43 (14; -0.57; 0.57)
Amitriptyline	814 (51.6%)	176 (50.4%)	173 (49.6%)	586 (47.8%)	641 (52.2%)	46 (14)	45 (15; -0.73; 0.47)
Mirtazapine	1258 (57.3%)	338 (50.4%)	333 (49.6%)	598 (39.3%)	925 (60.7%)	44 (14)	41 (14; -4.05; 0.00)
Desvenlafaxine	1078 (38.4%)	417 (61.8%)	258 (38.2%)	1310 (61.5%)	820 (38.5%)	39 (13)	38 (13; -2.39; 0.02)
Citalopram	1139 (44.4%)	325 (55.7%)	258 (44.3%)	1099 (55.5%)	881 (44.5%)	43 (13)	41 (13; -3.01; 0.00)
Fluoxetine	1774 (46.3%)	418 (52.5%)	378 (47.5%)	1643 (54.1%)	1396 (45.9%)	40 (15)	41 (15; 0.98; 0.33)
Duloxetine	971 (42.3%)	292 (56.7%)	223 (43.3%)	1034 (58.0%)	748 (42.0%)	41 (14)	40 (14; -2.67; 0.01)
Paroxetine	794 (47.7%)	228 (55.3%)	184 (44.7%)	644 (51.4%)	610 (48.6%)	46 (13)	45 (14; -0.73; 0.46)
Table showing the demographics of participants that reported treatment discontinuation.Reported age is the mean age of initiation of antidepressant treatment for those participants who had dropped treatment at the time of the questionnaire. For each antidepressant shown, controls included participants who did not discontinue treatment for the specified antidepressant, but may have discontinued ot…

## Sheet: SideEffectsORs
Table 1.2Stopping treatment due to side effects odds ratio
	Sertraline	Escitalopram	Venlafaxine	Amitriptyline	Mirtazapine	Desvenlafaxine	Citalopram	Fluoxetine	Duloxetine	Paroxetine
Headaches	1.2*	1.19*	1.31*	1.47*	1.25	1.09	1.14	1.06	1.38*	1.49*
Dizziness	1.07	1.1	1.2*	1.43*	1.24	0.93	0.99	1.26*	0.98	1.25
Shakes	1.03	1.09	1.05	1.15	0.73	1.3*	1.01	0.96	1.08	1.34
Muscle pain	0.93	1.09	0.98	0.99	1.64*	0.97	1	0.92	1.15	0.95
Dry mouth	0.98	0.96	0.92	0.72*	0.84	0.83	0.91	0.92	0.92	0.74*
Sweating	0.8*	0.97	0.73**	0.91	0.82	0.92	1.12	1.03	0.69*	0.76
Nausea	1.23*	1.26*	1.42**	1.99**	2.39**	1.31*	1.32*	1.36*	1.44*	1.63*
Vomit	2.78**	1.67*	2.4**	2.81*	1.21	2.22*	2.86*	3.59**	1.92*	1.7
Constipation	0.99	0.92	0.68*	0.63*	0.65*	0.75	1.01	1.1	0.94	1.06
Diarrhoea	0.76*	1.13	0.93	0.74	0.71	1.09	1.08	0.71*	1.55*	0.79
Drowsiness	1.12	1.19*	1.22*	0.92	1.13	1.14	1.13	1.25*	1.42*	1.13
Trouble sleeping	0.91	0.98	0.94	0.72	0.96	1.09	0.99	1.02	0.84	0.99
Anxiety side effect	2.43**	2.43**	3.12**	2.51**	1.48*	2.19**	2.59**	2.55**	2.85**	2.89**
Agitation	2.04**	1.72**	2.35**	2.14*	2.63**	2.23**	2.5**	2.52**	1.52*	2.39**
Fatigue	1.04	1.3*	0.98	1.43*	1.35*	1.29*	1.07	1.18	0.95	0.93
Weight gain	0.96	0.88	0.93	0.85	0.85	0.71*	0.95	0.84*	0.83	0.71*
Weight loss	0.81	1.01	0.86	0.56	0.33*	0.63*	1.18	0.54*	0.6*	0.33*
Rashes	2.5*	2.79*	3.3**	2.8	1.79	3.07*	1.64	3.49*	2.46*	1
Runny nose	0.59*	0.65	0.62	1.47	0.55	0.45*	0.74	0.72	0.45*	0.57
Reduced sexual desire	0.83*	0.84*	0.87*	1.05	0.92	0.94	0.74*	0.79*	0.87	0.97
Blurry vision	0.75*	0.93	0.88	1.41	0.92	1.24	1.17	1.22	1.17	0.9
Suicidal thoughts	1.99**	2.07**	1.81**	1.47*	1.82**	2.53**	1.53*	1.81**	1.88**	1.78*
Suicide attempt	1.41*	1.57*	0.99	1.86*	1.13	1.12	1.95*	1.08	2.36*	1.18

## Sheet: PsychiatricComorbiditiesORs
Table 1.3.Stopping treatment and psychiatric comorbidities odds ratio
	Sertraline	Escitalopram	Venlafaxine	Amitriptyline	Mirtazapine	Desvenlafaxine	Citalopram	Fluoxetine	Duloxetine	Paroxetine
Bipolar disorder	1.31*	1.3*	1.26*	1.13	1.05	1.3*	1.26	1.08	1.08	1.14
Premenstrual dysphoric\nmood disorder	1.01	1.2	1.08	0.72	1.72	1.64*	1.73*	0.95	1.47	2.03*
Schizophrenia	1.9*	1.5	1.04	0.68	0.67	1.54	1.64	1.16	2.42	0.57
Anorexia	1.05	1.15	1.28	0.59*	1.15	1.18	1.14	0.83	0.8	1.36
Bulimia	1.04	1.12	1.19	1.17	1.17	0.95	1.07	0.9	1.73*	0.99
ADD/ADHD	1.54*	1.21	1.67*	1.56	1.33	1.43*	1.43*	1.22	1	1.37
Autism spectrum disorder	1.21	1.16	1.18	0.95	1.11	0.92	1.48	1.3	1.33	1.99*
Anxiety	1.09	1.15*	1.12	1.06	1.06	1.16	1.48*	1.08	1.07	1.09
Panic disorder	1.1	1.31*	0.98	1.09	0.94	1.37*	1.34*	1.25*	1.13	1.01
Obsessive-compulsive disorder	1.04	1.25	1.16	1.24	1.04	1.14	0.97	0.95	1.52*	1.07
Hoarding disorder	2.03*	1.63	1.64	0.92	1.05	2.4	1.54	1.39	0.72	4.02*
Posttraumatic stress\ndisorder	1.32*	1.32*	1.55*	1.34*	1.17	1.36*	1.49*	1.37*	1.27*	1.35*
Phobias	1.18	1.26	1.02	1.29	0.85	1.05	1.11	1.12	0.84	0.9
Seasonal affective disorder	1.13	1.12	1.33	0.87	1.36	1.2	1.48	1.05	1.58*	1.17
Social anxiety disorder	1.25*	1.17	1.18	1.26	1.12	1.03	1.05	1.1	1.21	0.93
Agoraphobia	0.99	1.15	1.36	0.83	1.24	1.07	0.93	1.27	0.84	0.91
Personality disorder	1.16	1.02	1.15	0.96	1.26	1.33*	1.01	1.05	0.89	1.2
Substance use disorder	1.37*	1.11	0.96	1.42	0.87	0.96	0.94	1	0.93	1.04

## Sheet: DemographicsORs
Table 1.4.Stopping treatment and demographic factors odds ratio
	Sertraline	Escitalopram	Venlafaxine	Amitriptyline	Mirtazapine	Desvenlafaxine	Citalopram	Fluoxetine	Duloxetine	Paroxetine
Separated	1.23	1.63*	1.1	1.05	0.92	1.63*	1.09	1.43*	1.3	1.67*
Divorced	1.4**	1.37*	1.04	1.16	0.94	1.12	1.47*	1.25	1.01	1.14
Widowed	1.59*	1.24	1	0.68	0.88	1.15	0.94	1.56	0.74	1.07
Never Married	1.28**	1.18*	1	1	0.82	1.31*	1.31*	1.11	1.41*	1.05
De facto partner	1.25*	1.15	1.09	1.02	0.72*	1.36*	1.09	1.1	1.22	1.13
Sex (Female)	0.95	1	0.94	1.1	1.49**	0.96	0.95	0.94	0.91	1.14
Age	1	0.99*	1	1	0.99**	1	0.99*	1	1	1

## Sheet: ChronotypeAndOtherORs
Table 1.5.Stopping treatment and chronotype or other factors odds ratio
	Sertraline	Escitalopram	Venlafaxine	Amitriptyline	Mirtazapine	Desvenlafaxine	Citalopram	Fluoxetine	Duloxetine	Paroxetine
Rather morning than evening	1.06	1.12	0.85	1.14	1.03	0.73	1.05	0.85	1.01	1.01
Rather evening than morning	1.06	1.15	0.92	1.08	1.27	0.72	1.19	0.91	0.96	1.04
Definetely evening	1.07	0.97	0.94	1.07	1.11	0.83	0.94	0.96	0.82	0.99
8AM to 10AM	0.91	1.16	1.31	0.76	1.7	0.96	0.93	0.96	0.64	1.13
10AM to 5PM	0.91	1.23	1.35	0.82	1.48	0.9	0.93	1.08	0.73	0.99
5PM to 10PM	1.02	1.36	1.41	1.08	1.6	1.09	1.1	1.06	0.92	1.07
10PM to 5AM	1.08	2.28*	1.28	0.88	1.32	0.99	1.63	1.21	0.77	0.85
Neuroticism score	1.04*	1.06**	1.07**	1.06*	1.04*	1.07**	1.07**	1.06**	1.05*	1.05*
Extraversion score	1	1.01	1.03*	1.03	1	1.01	1.01	1.02	1.01	0.98
