# Supplementary material for: Discontinuation of antidepressant treatment: a retrospective cohort study on more than 20,000 participants
Source: Ann Gen Psychiatry. 2023 Nov 24;22:49. doi: 10.1186/s12991-023-00480-z (PMC10668351; doi:10.1186/s12991-023-00480-z)
Supplement: Supplementary file 2 — Additional file 2: Tables S2. Summary statistics for associations described in this study only considering the first antidepressant taken as an approach to model monotherapy. [file 12991_2023_480_MOESM2_ESM.xlsx]

## Sheet: Prevalence
Table 2.1 AGDS discontinuation prevalence and demographics across medications
	Total discontinuation including both sexes (%)	Controls males (%)	Cases males (%)	Controls females (%)	Cases females (%)	Controls mean age (std)	Cases mean age (std; t; p-value)
Amitriptyline	219 (48.6%)	53 (55.8%)	42 (44.2%)	179 (50.3%)	177 (49.7%)	51 (15)	50 (15; -0.32; 0.75)
Citalopram	281 (32.0%)	146 (71.6%)	58 (28.4%)	452 (67.0%)	223 (33.0%)	42 (14)	40 (14; -2.02; 0.04)
Desvenlafaxine	162 (31.3%)	113 (74.8%)	38 (25.2%)	243 (66.2%)	124 (33.8%)	36 (13)	33 (13; -2.26; 0.02)
Duloxetine	109 (36.7%)	55 (65.5%)	29 (34.5%)	133 (62.4%)	80 (37.6%)	38 (14)	36 (14; -1.13; 0.26)
Escitalopram	804 (36.0%)	355 (67.1%)	174 (32.9%)	1075 (63.0%)	630 (37.0%)	36 (13)	33 (12; -4.50; 0.00)
Fluoxetine	586 (40.7%)	184 (58.2%)	132 (41.8%)	671 (59.6%)	454 (40.4%)	40 (15)	40 (15; -0.60; 0.55)
Mirtazapine	170 (51.5%)	64 (52.9%)	57 (47.1%)	96 (45.9%)	113 (54.1%)	43 (15)	39 (14; -2.61; 0.01)
Paroxetine	275 (41.4%)	103 (64.4%)	57 (35.6%)	286 (56.7%)	218 (43.3%)	46 (14)	45 (13; -1.39; 0.16)
Sertraline	2112 (45.1%)	550 (53.7%)	475 (46.3%)	2019 (55.2%)	1637 (44.8%)	41 (14)	41 (14; 0.25; 0.80)
Venlafaxine	456 (38.9%)	213 (62.1%)	130 (37.9%)	504 (60.7%)	326 (39.3%)	45 (14)	44 (14; -0.87; 0.38)
Table showing the demographics of participants that reported treatment discontinuation only considering the first antidepressant taken. Reported age is the mean age of initiation of antidepressant treatment for those participants who had dropped treatment at the time of the questionnaire. For each antidepressant shown, controls included participants who did not discontinue treatment for the speci…

## Sheet: SideEffectsORs
Table 2.2 Stopping treatment due to side effects odds ratio
	Sertraline	Escitalopram	Venlafaxine	Amitriptyline	Mirtazapine	Desvenlafaxine	Citalopram	Fluoxetine	Paroxetine
Headaches	1.19*	0.95	1.23	1.78	1.49	0.85	0.99	1.1	1.25
Dizziness	1.12	1.16	0.86	1.47	1.44	0.98	1	1.36	0.9
Shakes	1.02	0.82	1.48	1.26	2.11	1.53	1.29	0.69	1.56
Muscle pain	1.11	1.48	0.94	0.6	3.82	1.42	1.2	0.63	1.5
Dry mouth	1.04	1.02	0.9	0.56*	0.73	1	0.71	1.05	0.67
Sweating	0.78*	1.11	0.77	1.32	0.94	0.89	1.05	1.08	0.73
Nausea	1.14	1.08	1.35	2.07	1.17	0.74	1.03	1.2	1.39
Vomit	2.51**	1.64	1.95*	8.06553e+08	5.61	1.41	2.76	3.08*	0.84
Constipation	0.96	1.01	0.72	0.66	0.33	0.96	0.82	1.08	1.63
Diarrhoea	0.78*	1.22	0.71	1.12	0.41	1.32	1.06	0.69	0.74
Drowsiness	1.14	1.07	1.32	1.68*	1.67	1	1.01	1.31	1.07
Trouble sleeping	0.88	1.05	1.11	1.25	1.14	1	1.08	1.02	0.82
Anxiety side effect	2.27**	2.19**	2.29**	3.96*	0.52	1.38	2.46*	2.13**	3.09**
Agitation	2.21**	1.58*	2.53**	1.06	2.21	1.95*	2.17*	1.94**	2.27*
Fatigue	1.07	1.33*	1.12	1.4	1.69	1.09	0.87	1.36	0.89
Weight gain	1.01	1.06	0.87	1	0.82	0.79	0.92	0.75*	0.67*
Weight loss	0.84	1.51	0.63	1.22	0.91	0.61	1.85	0.66	0.27
Rashes	3.81**	1.09	9.13*	4.39	0.49	2.89	1.05	4.2*	1.85
Runny nose	0.58	0.91	0.16*	2.13	0	2.46	0.48	0.4	3.64
Reduced sexual desire	0.82*	0.8*	1.12	1.07	0.91	0.96	0.72*	0.63**	0.89
Blurry vision	0.85	0.94	1.06	1.56	0.61	1.18	1.39	1.42	0.99
Suicidal thoughts	1.96**	2.09**	1.92*	0.63	3.59*	3.56**	1.63	2.23**	2.53*
Suicide attempt	1.32	1.4	1.16	3.73*	1.86	0.83	1.35	1.3	1.43

## Sheet: PsychiatricComorbiditiesORs
Table 2.3 Stopping treatment and psychiatric comorbidities odds ratio
	Sertraline	Escitalopram	Venlafaxine	Amitriptyline	Desvenlafaxine	Citalopram	Fluoxetine	Duloxetine	Paroxetine
Bipolar disorder	1.33*	1.67*	1.39	1.57	1.58	1.36	0.97	4.03*	1.32
Premenstrual dysphoric mood disorder	1.02	1.82	0.71	1.03	3.31	3.41*	0.82	1.48	2.22
Schizophrenia	1.87*	0.92	0.88	0.16	0.46	3	1.55	0.79	0.98
Anorexia	0.97	1.23	1.29	0.52	1.82	1.48	0.77	1.06	1.71
Bulimia	1.04	1.04	1.51	1.05	1.52	0.83	1.01	0.29	1.42
ADD/ADHD	1.64*	1.06	1.75	2.63	1.53	1.04	1.29	0.51	0.7
Autism spectrum disorder	1.42	1.53	1.19	1.78	0.59	0.54	0.75	1.9	2.52
Anxiety disorder	1.07	1.28*	1.11	1.13	1.2	1.51*	0.91	0.88	1.06
Panic disorder	1.09	1.23	0.99	1.37	1.91	1.58	1.39	0.95	0.76
Obsessive-compulsive disorder	1.03	0.94	0.89	1.21	1	0.8	0.82	1.57	0.79
Hoarding disorder	2.84*	2.59	0.18	0.9	2.06	2.04	3.49	0	0.66
Posttraumatic stress disorder	1.39*	1.36*	1.4*	1.21	1.6	1.42	1.45*	1.79	1.73*
Phobias	1.26	1.55	1.32	1.68	0.76	0.61	0.81	1.81	0.73
Seasonal affective disorder	1.07	0.67	1.14	0.9	0.63	1.07	1.02	1.31	0.51
Social anxiety disorder	1.41*	1.04	1.45	1.55	1.3	0.84	1.11	1.44	0.93
Agoraphobia	0.89	1.48	2.15	1.41	0.13	1.01	1.25	0	1.52
Personality disorder	1.33*	1.14	1.42	1.39	1.33	1.08	1.3	0.28	1.59
Substance use disorder	1.41*	1.12	0.92	0.95	0.78	0.78	1.25	7.01*	1.15

## Sheet: DemographicsORs
Table 2.4 Stopping treatment and demographic factors odds ratio
	Sertraline	Escitalopram	Venlafaxine	Amitriptyline	Mirtazapine	Desvenlafaxine	Citalopram	Fluoxetine	Duloxetine	Paroxetine
Separated	1.2	1.86*	1.3	1.37	2.66	0.79	0.71	1.96*	1.98	1.33
Divorced	1.32*	1.5	1.11	1.13	0.79	1.54	1.67	1.18	0.68	1.01
Widowed	1.66	0.7	1.22	0.53	5.01	0	0.74	2.12	0	0.5
Never Married	1.15	1.22	0.96	0.68	0.78	1.28	1.19	1.05	2.45*	1.18
De facto partner	1.13	1.23	0.97	1.18	0.49	0.98	1.51	1.05	1.66	1.08
Sex (Female)	0.9	1.14	0.94	1.34	1.16	1.57	1.04	0.79	1.02	1.27
Age	0.99	0.98**	0.98*	0.99	0.97*	0.99	0.99	0.98*	1	0.98*

## Sheet: ChronotypeAndOtherORs
Table 2.5 Stopping treatment and chronotype or other factors odds ratio
	Sertraline	Escitalopram	Venlafaxine	Amitriptyline	Mirtazapine	Desvenlafaxine	Citalopram	Fluoxetine	Duloxetine	Paroxetine
Rather morning than evening	1.01	1.27	0.73	1.85	1.41	0.85	0.76	0.6*	0.51	0.87
Rather evening than morning	1.03	1.29	0.74	1.21	1.38	0.41	0.99	0.87	0.74	1.04
Definetely evening chronotype	1.04	1.4	0.81	0.9	1.11	0.56	0.59	0.84	0.5	1.33
Best time of day: 8AM to 10AM	0.93	2.11	1.16	0.21*	1.61	2.35	0.85	0.83	0.7	3.1
Best time of day: 10AM to 5PM	0.89	2.17	1.16	0.24	2.53	3.29	0.76	0.87	0.68	2.04
Best time of day: 5PM to 10PM	1.01	2.59*	1.11	0.51	3.06	5.07*	0.79	0.69	0.85	2.14
Best time of day: 10PM to 5AM	1.08	3.05*	1.12	0.36	2.29	1.3	1.5	1.14	0.58	1.57
Neuroticism score	1.03*	1.06*	1.07*	1.11*	1.02	1.15*	1.07*	1.03	1.08	1.04
Extraversion score	0.99	1	0.97	1.04	1.02	1.03	0.99	0.98	0.96	0.99
